# Supplementary material for: LTA and FAU-X Iron-Enriched Zeolites: Use for Phosphate Removal from Aqueous Medium
Source: Materials (Basel). 2022 Aug 5;15(15):5418. doi: 10.3390/ma15155418 (PMC9369556; doi:10.3390/ma15155418)
Supplement: Supplementary file 1 [file materials-15-05418-s001.zip]

Archive with 1 entries (1 files):
- materials-1806909-supplementary.pdf
